# Supplementary material for: Decanoic Acid Exerts Its Anti-Tumor Effects via Targeting c-Met Signaling Cascades in Hepatocellular Carcinoma Model
Source: Cancers (Basel). 2023 Sep 22;15(19):4681. doi: 10.3390/cancers15194681 (PMC10571573; doi:10.3390/cancers15194681)
Supplement: Supplementary file 1 [file cancers-15-04681-s001.zip]

Archive with 1 entries (1 files):
- cancers-2551223-supplementary.pdf
